# Supplementary material for: Mesoporous Composite Bioactive Compound Delivery System for Wound-Healing Processes
Source: Pharmaceutics. 2023 Aug 31;15(9):2258. doi: 10.3390/pharmaceutics15092258 (PMC10534662; doi:10.3390/pharmaceutics15092258)
Supplement: Supplementary file 1 [file pharmaceutics-15-02258-s001.zip]

Archive with 1 entries (1 files):
- pharmaceutics-2564240-supplementary.pdf
